# Supplementary material for: The Geometry of Circulatory Shock: A Conceptual Multi-Scale Lagrangian Framework for Physiology-Informed Hemodynamic Phenotyping
Source: J Clin Med. 2026 Jun 1;15(11):4283. doi: 10.3390/jcm15114283 (PMC13258238; doi:10.3390/jcm15114283)
Supplement: Supplementary file 1 [file jcm-15-04283-s001.zip]

Archive with 1 entries (1 files):
- jcm-4313147-supplementary.pdf
